# Supplementary material for: Evolution of Charge and Orbital Ordering, and Cation Vacancy Ordering During Electrochemical Desodiation of Na x NiO2
Source: J Am Chem Soc. 2026 May 20;148(21):22062–76. doi: 10.1021/jacs.6c03074 (PMC13244472; doi:10.1021/jacs.6c03074)
Supplement: Supplementary file 2 [file ja6c03074_si_002.zip]

Archive with 2 entries (2 files):
- tof_stephens_peak_types.inc
- tof_stephens_peak-types-template.inp
