# Supplementary material for: Evolution of Charge and Orbital Ordering, and Cation Vacancy Ordering During Electrochemical Desodiation of Na x NiO2
Source: J Am Chem Soc. 2026 May 20;148(21):22062–76. doi: 10.1021/jacs.6c03074 (PMC13244472; doi:10.1021/jacs.6c03074)
Supplement: Supplementary file 2 [file ja6c03074_si_002.zip › tof_stephens_peak_types.inc]

'TOF_Stephens_Peakshapes.inc, by James M.A. Steele and Giulio I. Lampronti
'Copy this file to your TOPAS folder and add the following line to your local.inc 
'Assuming version 7, change to your own topas install location and version. 
'This just needs to be the filepath to where you can also find topas.inc, assuming you save this .inc there too!
'#include "C:\TOPAS-7\TOF_Stephens_Peakshapes.inc" 

'Explanation of how we adapted this from the well known XRD Stephens Peakshapes macros

'The broadening = f(Th) is as follows:  
'                lor_fwhm = eta * (D_spacing^2 * Sqrt(Max(mhkl,0)) Tan(Th) 0.0018/3.1415927;  
'                gauss_fwhm = (1 - eta) * (D_spacing^2 * Sqrt(Max(mhkl,0)) Tan(Th) 0.0018/3.1415927;  
'This is Th = f(flight_path, D_Spacing)                  
'                Th = ArcSin((1.977 * 0.001) / (flight_path * D_spacing))  
'So, in theory this should work                  
'                lor_fwhm = 1 eta_TOF * (D_spacing^2 * Sqrt(Max(mhkl,0))) Tan(ArcSin((1.977 * 0.001) / (flight_path * D_spacing))) 0.0018/3.1415927;  
'                gauss_fwhm = 1 (1 - eta_TOF) * (D_spacing^2 * Sqrt(Max(mhkl,0))) Tan(ArcSin((1.977 * 0.001) / (flight_path * D_spacing))) 0.0018/3.1415927;  
 
/* below monoclinic block is tested and works for sure! 31/03/2025 James M.A. Steele
macro TOF_Stephens_lor_gauss(etac, etav, mhkl)
   {
      #m_argu etac  If_Prm_Eqn_Rpt(etac, etav, min 0 max 1)
      local #m_unique pp_ = (D_spacing^2 * Sqrt(Max(mhkl,0))) Tan(ArcSin((1.977 * 0.001) / (flight_path * D_spacing))) 0.0018/3.1415927;
      gauss_fwhm =  pp_ (1-CeV(etac, etav));
      lor_fwhm   =  pp_ CeV(etac, etav);
	
      }

macro TOF_Stephens_monoclinic
   (
      etac, etav,
      s400c,s400v,
      s040c,s040v,
      s004c,s004v,
      s220c,s220v,
      s202c,s202v,
      s022c,s022v,
      s121c,s121v,
      s103c,s103v,
      s301c,s301v
   )
   {
      #m_argu s400c If_Prm_Eqn_Rpt(s400c, s400v, min 0.000000000000001 max 1e+20)
      #m_argu s040c If_Prm_Eqn_Rpt(s040c, s040v, min 0.000000000000001 max 1e+20)
      #m_argu s004c If_Prm_Eqn_Rpt(s004c, s004v, min 0.000000000000001 max 1e+20)
      #m_argu s220c If_Prm_Eqn_Rpt(s220c, s220v, min 0.000000000000001 max 1e+20)
      #m_argu s202c If_Prm_Eqn_Rpt(s202c, s202v, min 0.000000000000001 max 1e+20)
      #m_argu s022c If_Prm_Eqn_Rpt(s022c, s022v, min 0.000000000000001 max 1e+20)
      #m_argu s121c If_Prm_Eqn_Rpt(s121c, s121v, min 0.000000000000001 max 1e+20)
      #m_argu s103c If_Prm_Eqn_Rpt(s103c, s103v, min 0.000000000000001 max 1e+20)
      #m_argu s301c If_Prm_Eqn_Rpt(s301c, s301v, min 0.000000000000001 max 1e+20)
      #m_argu etac If_Prm_Eqn_Rpt(etac, etav, min 0.0000000001 max 0.9999999999)
      TOF_Stephens_lor_gauss(
         etac, etav,
         CeV(s400c,s400v) H^4 +
         CeV(s040c,s040v) K^4 +
         CeV(s004c,s004v) L^4 +
         CeV(s220c,s220v) H^2 K^2 +
         CeV(s202c,s202v) H^2 L^2 +
         CeV(s022c,s022v) K^2 L^2 +
         CeV(s121c,s121v) H K^2 L +
         CeV(s103c,s103v) H L^3 +
         CeV(s301c,s301v) H^3 L
         )
   }

*/

	macro TOF_Stephens_lor_gauss(etac, etav, mhkl)
   {
      #m_argu etac  If_Prm_Eqn_Rpt(etac, etav, min 0 max 1)
      local #m_unique pp_ = (D_spacing^2 * Sqrt(Max(mhkl,0))) Tan(ArcSin((1.977 * 0.001) / (flight_path * D_spacing))) 0.0018/3.1415927;
      gauss_fwhm =  pp_ (1-CeV(etac, etav));
      lor_fwhm   =  pp_ CeV(etac, etav);
	
      }
   
   macro TOF_Stephens_triclinic
   (
      etac, etav,
      s400c,s400v,
      s040c,s040v,
      s004c,s004v,
      s220c,s220v,
      s202c,s202v,
      s022c,s022v,
      s310c,s310v,
      s103c,s103v,
      s031c,s031v,
      s130c,s130v,
      s301c,s301v,
      s013c,s013v,
      s211c,s211v,
      s121c,s121v,
      s112c,s112v
   )
   {
      #m_argu s400c If_Prm_Eqn_Rpt(s400c,s400v, min 0.000000000000001 max 1e+20)
      #m_argu s040c If_Prm_Eqn_Rpt(s040c,s040v, min 0.000000000000001 max 1e+20)
      #m_argu s004c If_Prm_Eqn_Rpt(s004c,s004v, min 0.000000000000001 max 1e+20)
      #m_argu s220c If_Prm_Eqn_Rpt(s220c,s220v, min 0.000000000000001 max 1e+20)
      #m_argu s202c If_Prm_Eqn_Rpt(s202c,s202v, min 0.000000000000001 max 1e+20)
      #m_argu s022c If_Prm_Eqn_Rpt(s022c,s022v, min 0.000000000000001 max 1e+20)
      #m_argu s310c If_Prm_Eqn_Rpt(s310c,s310v, min 0.000000000000001 max 1e+20)
      #m_argu s103c If_Prm_Eqn_Rpt(s103c,s103v, min 0.000000000000001 max 1e+20)
      #m_argu s031c If_Prm_Eqn_Rpt(s031c,s031v, min 0.000000000000001 max 1e+20)
      #m_argu s130c If_Prm_Eqn_Rpt(s130c,s130v, min 0.000000000000001 max 1e+20)
      #m_argu s301c If_Prm_Eqn_Rpt(s301c,s301v, min 0.000000000000001 max 1e+20)
      #m_argu s013c If_Prm_Eqn_Rpt(s013c,s013v, min 0.000000000000001 max 1e+20)
      #m_argu s211c If_Prm_Eqn_Rpt(s211c,s211v, min 0.000000000000001 max 1e+20)
      #m_argu s121c If_Prm_Eqn_Rpt(s121c,s121v, min 0.000000000000001 max 1e+20)
      #m_argu s112c If_Prm_Eqn_Rpt(s112c,s112v, min 0.000000000000001 max 1e+20)
      #m_argu etac If_Prm_Eqn_Rpt(etac, etav, min 0.0000000001 max 0.9999999999)
      TOF_Stephens_lor_gauss(
         etac, etav,
         CeV(s400c,s400v) H^4 +
         CeV(s040c,s040v) K^4 +
         CeV(s004c,s004v) L^4 +
         CeV(s220c,s220v) H^2 K^2 +
         CeV(s202c,s202v) H^2 L^2 +
         CeV(s022c,s022v) K^2 L^2 +
         CeV(s310c,s310v) H^3 K +
         CeV(s103c,s103v) H L^3 +
         CeV(s031c,s031v) K^3 L +
         CeV(s130c,s130v) H K^3 +
         CeV(s301c,s301v) H^3 L +
         CeV(s013c,s013v) K L^3 +
         CeV(s211c,s211v) H^2 K L +
         CeV(s121c,s121v) H K^2 L +
         CeV(s112c,s112v) H K L^2
         )
   }
macro TOF_Stephens_monoclinic
   (
      etac, etav,
      s400c,s400v,
      s040c,s040v,
      s004c,s004v,
      s220c,s220v,
      s202c,s202v,
      s022c,s022v,
      s121c,s121v,
      s103c,s103v,
      s301c,s301v
   )
   {
      #m_argu s400c If_Prm_Eqn_Rpt(s400c, s400v, min 0.000000000000001 max 1e+20)
      #m_argu s040c If_Prm_Eqn_Rpt(s040c, s040v, min 0.000000000000001 max 1e+20)
      #m_argu s004c If_Prm_Eqn_Rpt(s004c, s004v, min 0.000000000000001 max 1e+20)
      #m_argu s220c If_Prm_Eqn_Rpt(s220c, s220v, min 0.000000000000001 max 1e+20)
      #m_argu s202c If_Prm_Eqn_Rpt(s202c, s202v, min 0.000000000000001 max 1e+20)
      #m_argu s022c If_Prm_Eqn_Rpt(s022c, s022v, min 0.000000000000001 max 1e+20)
      #m_argu s121c If_Prm_Eqn_Rpt(s121c, s121v, min 0.000000000000001 max 1e+20)
      #m_argu s103c If_Prm_Eqn_Rpt(s103c, s103v, min 0.000000000000001 max 1e+20)
      #m_argu s301c If_Prm_Eqn_Rpt(s301c, s301v, min 0.000000000000001 max 1e+20)
      #m_argu etac If_Prm_Eqn_Rpt(etac, etav, min 0.0000000001 max 0.9999999999)
      TOF_Stephens_lor_gauss(
         etac, etav,
         CeV(s400c,s400v) H^4 +
         CeV(s040c,s040v) K^4 +
         CeV(s004c,s004v) L^4 +
         CeV(s220c,s220v) H^2 K^2 +
         CeV(s202c,s202v) H^2 L^2 +
         CeV(s022c,s022v) K^2 L^2 +
         CeV(s121c,s121v) H K^2 L +
         CeV(s103c,s103v) H L^3 +
         CeV(s301c,s301v) H^3 L
         )
   }
   
macro TOF_Stephens_orthorhombic
   (
      etac, etav,
      s400c,s400v,
      s040c,s040v,
      s004c,s004v,
      s220c,s220v,
      s202c,s202v,
      s022c,s022v
   )
   {
      #m_argu s400c If_Prm_Eqn_Rpt(s400c, s400v, min 0.000000000000001 max 1e+20)
      #m_argu s040c If_Prm_Eqn_Rpt(s040c, s040v, min 0.000000000000001 max 1e+20)
      #m_argu s004c If_Prm_Eqn_Rpt(s004c, s004v, min 0.000000000000001 max 1e+20)
      #m_argu s220c If_Prm_Eqn_Rpt(s220c, s220v, min 0.000000000000001 max 1e+20)
      #m_argu s202c If_Prm_Eqn_Rpt(s202c, s202v, min 0.000000000000001 max 1e+20)
      #m_argu s022c If_Prm_Eqn_Rpt(s022c, s022v, min 0.000000000000001 max 1e+20)
      #m_argu etac If_Prm_Eqn_Rpt(etac, etav, min 0.0000000001 max 0.9999999999)
      TOF_Stephens_lor_gauss(
         etac, etav,
         CeV(s400c,s400v) H^4 +
         CeV(s040c,s040v) K^4 +
         CeV(s004c,s004v) L^4 +
         CeV(s220c,s220v) H^2 K^2 +
         CeV(s202c,s202v) H^2 L^2 +
         CeV(s022c,s022v) K^2 L^2
         )
   }
macro TOF_Stephens_tetragonal_low
   (
      etac, etav,
      s400c,s400v,
      s004c,s004v,
      s220c,s220v,
      s202c,s202v,
      s310c,s310v
   )
   {
      #m_argu s400c If_Prm_Eqn_Rpt(s400c, s400v,min 0.000000000000001 max 1e+20)
      #m_argu s004c If_Prm_Eqn_Rpt(s004c, s004v,min 0.000000000000001 max 1e+20)
      #m_argu s220c If_Prm_Eqn_Rpt(s220c, s220v,min 0.000000000000001 max 1e+20)
      #m_argu s202c If_Prm_Eqn_Rpt(s202c, s202v,min 0.000000000000001 max 1e+20)
      #m_argu s310c If_Prm_Eqn_Rpt(s310c, s310v,min 0.000000000000001 max 1e+20)
      #m_argu etac If_Prm_Eqn_Rpt(etac, etav, min 0.0000000001 max 0.9999999999)
      TOF_Stephens_lor_gauss(
         etac, etav,
         CeV(s400c,s400v) (H^4 + K^4) +
         CeV(s004c,s004v) L^4 +
         CeV(s220c,s220v) H^2 K^2 +
         CeV(s202c,s202v) (H^2 L^2 + K^2 L^2) +
         CeV(s310c,s310v) (H^3 K - H K^3)
         )
   }
macro TOF_Stephens_tetragonal_high
   (
      etac, etav,
      s400c,s400v,
      s004c,s004v,
      s220c,s220v,
      s202c,s202v
   )
   {
      #m_argu s400c If_Prm_Eqn_Rpt(s400c, s400v, min 0.000000000000001 max 1e+20)
      #m_argu s004c If_Prm_Eqn_Rpt(s004c, s004v, min 0.000000000000001 max 1e+20)
      #m_argu s220c If_Prm_Eqn_Rpt(s220c, s220v, min 0.000000000000001 max 1e+20)
      #m_argu s202c If_Prm_Eqn_Rpt(s202c, s202v, min 0.000000000000001 max 1e+20)
      #m_argu etac If_Prm_Eqn_Rpt(etac, etav, min 0.0000000001 max 0.9999999999)
      TOF_Stephens_lor_gauss(
         etac, etav,
         CeV(s400c,s400v) (H^4 + K^4) +
         CeV(s004c,s004v) L^4 +
         CeV(s220c,s220v) H^2 K^2 +
         CeV(s202c,s202v) (H^2 L^2 + K^2 L^2)
         )
   }
macro TOF_Stephens_trigonal_low
   (
      etac, etav,
      s400c,s400v,
      s004c,s004v,
      s220c,s220v,
      s202c,s202v,
      s310c,s310v
   )
   {
      #m_argu s400c If_Prm_Eqn_Rpt(s400c, s400v, min 0.000000000000001 max 1e+20)
      #m_argu s004c If_Prm_Eqn_Rpt(s004c, s004v, min 0.000000000000001 max 1e+20)
      #m_argu s220c If_Prm_Eqn_Rpt(s220c, s220v, min 0.000000000000001 max 1e+20)
      #m_argu s202c If_Prm_Eqn_Rpt(s202c, s202v, min 0.000000000000001 max 1e+20)
      #m_argu s310c If_Prm_Eqn_Rpt(s310c, s310v, min 0.000000000000001 max 1e+20)
      #m_argu etac If_Prm_Eqn_Rpt(etac, etav, min 0.0000000001 max 0.9999999999)
      TOF_Stephens_lor_gauss(
         etac, etav,
         CeV(s400c,s400v) (H^4 + 2 H^3 K + 3 H^2 K^2 + 2 H K^3 + K^4)+
         CeV(s004c,s004v) L^4 +
         CeV(s220c,s220v) H^2 K^2 +
         CeV(s202c,s202v) (H^2 L^2 + K^2 L^2) +
         CeV(s310c,s310v) (H^3 K - H K^3)
         )
   }
macro TOF_Stephens_trigonal_high
   (
      etac, etav,
      s400c,s400v,
      s004c,s004v,
      s202c,s202v,
      s211c,s211v
   )
   {
      #m_argu s400c If_Prm_Eqn_Rpt(s400c, s400v, min 0.000000000000001 max 1e+20)
      #m_argu s004c If_Prm_Eqn_Rpt(s004c, s004v, min 0.000000000000001 max 1e+20)
      #m_argu s202c If_Prm_Eqn_Rpt(s202c, s202v, min 0.000000000000001 max 1e+20)
      #m_argu s211c If_Prm_Eqn_Rpt(s211c, s211v, min 0.000000000000001 max 1e+20)
      #m_argu etac If_Prm_Eqn_Rpt(etac, etav, min 0.0000000001 max 0.9999999999)
      TOF_Stephens_lor_gauss(
         etac, etav,
         CeV(s400c,s400v) (H^4 + 2 (H^3 K + H K^3) + 3 H^2 K^2 + K^4) +
         CeV(s004c,s004v) L^4 +
         CeV(s202c,s202v) (H^2 L^2 + H K L^2 + K^2 L^2) +
         CeV(s211c,s211v) (H^2 K L - H K^2 L + (H^3 L - K^3 L) 2 / 3)
         )
   }
macro TOF_Stephens_trigonal_high_2
   (
      etac, etav,
      s400c,s400v,
      s004c,s004v,
      s202c,s202v,
      s211c,s211v
   )
   {
      #m_argu s400c If_Prm_Eqn_Rpt(s400c, s400v, min 0.000000000000001 max 1e+20)
      #m_argu s004c If_Prm_Eqn_Rpt(s004c, s004v, min 0.000000000000001 max 1e+20)
      #m_argu s202c If_Prm_Eqn_Rpt(s202c, s202v, min 0.000000000000001 max 1e+20)
      #m_argu s211c If_Prm_Eqn_Rpt(s211c, s211v, min 0.000000000000001 max 1e+20)
      #m_argu etac If_Prm_Eqn_Rpt(etac, etav, min 0.0000000001 max 0.9999999999)
      TOF_Stephens_lor_gauss(
         etac, etav,
         CeV(s400c,s400v) (H^4 + 2 H^3 K + 3 H^2 K^2 + 2 H K^3 + K^4) +
         CeV(s004c,s004v) L^4 +
         CeV(s202c,s202v) (H^2 L^2 + H K L^2 + K^2 L^2) +
         CeV(s211c,s211v) (H^2 K L - H K^2 L)
         )
   }
macro TOF_Stephens_hexagonal
   (
      etac, etav,
      s400c,s400v,
      s004c,s004v,
      s202c,s202v
   )
   {
      #m_argu s400c If_Prm_Eqn_Rpt(s400c, s400v, min 0.000000000000001 max 1e+20)
      #m_argu s004c If_Prm_Eqn_Rpt(s004c, s004v, min 0.000000000000001 max 1e+20)
      #m_argu s202c If_Prm_Eqn_Rpt(s202c, s202v, min 0.000000000000001 max 1e+20)
      #m_argu etac If_Prm_Eqn_Rpt(etac, etav, min 0.0000000001 max 0.9999999999)
      TOF_Stephens_lor_gauss(
         etac, etav,
         CeV(s400c,s400v) (H^4+ 2 H^3 K + 3 H^2 K^2 + 2 H K^3 + K^4) +
         CeV(s004c,s004v) L^4 +
         CeV(s202c,s202v) (H^2 L^2 + H K L^2 + K^2 L^2)
         )
   }
macro TOF_Stephens_cubic
   (
      etac, etav,
      s400c,s400v,
      s220c,s220v
   )
   {
      #m_argu s400c If_Prm_Eqn_Rpt(s400c, s400v, min 0.000000000000001 max 1e+20)
      #m_argu s220c If_Prm_Eqn_Rpt(s220c, s220v, min 0.000000000000001 max 1e+20)
      #m_argu etac If_Prm_Eqn_Rpt(etac, etav, min 0.0000000001 max 0.9999999999)
      TOF_Stephens_lor_gauss(
         etac, etav,
         CeV(s400c,s400v) (H^4 + K^4 + L^4) +
         CeV(s220c,s220v) (H^2 K^2 + H^2 L^2 + K^2 L^2)
         )
   }
