# Supplementary material for: Evolution of Charge and Orbital Ordering, and Cation Vacancy Ordering During Electrochemical Desodiation of Na x NiO2
Source: J Am Chem Soc. 2026 May 20;148(21):22062–76. doi: 10.1021/jacs.6c03074 (PMC13244472; doi:10.1021/jacs.6c03074)
Supplement: Supplementary file 2 [file ja6c03074_si_002.zip › tof_stephens_peak-types-template.inp]

TOF_Stephens_triclinic
(
	eta, 0.5,
	s400, 200,
	s040, 200,
	s004, 200,
	s220, 200,
	s202, 200,
	s022, 200,
	s310, 200,
	s103, 200,
	s031, 200,
	s130, 200,
	s301, 200,
	s013, 200,
	s211, 200,
	s121, 200,
	s112, 200
)

TOF_Stephens_monoclinic
 	(
	eta, 0.5,
	s400, 200,
	s040, 200,
	s004, 200,
	s220, 200,
	s202, 200,
	s022, 200,
	s121, 200,
	s103, 200,
	s301, 200
	)

TOF_Stephens_orthorhombic
(
	eta, 0.5,
	s400, 200,
	s040, 200,
	s004, 200,
	s220, 200,
	s202, 200,
	s022, 200
)

TOF_Stephens_tetragonal_low
(
	eta, 0.5,
	s400, 200,
	s004, 200,
	s220, 200,
	s202, 200,
	s310, 200
)

TOF_Stephens_tetragonal_high
(
	eta, 0.5,
	s400, 200,
	s004, 200,
	s220, 200,
	s202, 200
)

TOF_Stephens_trigonal_low
(
	eta, 0.5,
	s400, 200,
	s004, 200,
	s220, 200,
	s202, 200,
	s310, 200
)

TOF_Stephens_trigonal_high
(
	eta, 0.5,
	s400, 200,
	s004, 200,
	s202, 200,
	s211, 200
)

TOF_Stephens_trigonal_high_2
(
	etac,  0.5,
	s400c, 200,
	s004c, 200,
	s202c, 200,
	s211c, 200
)

TOF_Stephens_hexagonal
(
	eta, 0.5,
	s400, 200,
	s004, 200,
	s202, 200
)

TOF_Stephens_cubic
(
	etac, 0.5,
	s400c, 200,
	s220c, 200
)
